# Supplementary material for: Magnitude and factors associated with adherence to Iron-folic acid supplementation among pregnant women in Eritrean refugee camps, northern Ethiopia
Source: BMC Pregnancy Childbirth. 2018 Apr 5;18:83. doi: 10.1186/s12884-018-1716-2 (PMC5887183; doi:10.1186/s12884-018-1716-2)
Supplement: Supplementary file 3 — The minimal anonymized quantitative data used for analysis. (ZIP 17 kb) [file 12884_2018_1716_MOESM3_ESM.zip]

Archive with 1 entries (1 files):
- IFAR5.sav
